# Supplementary material for: C3 Hypocomplementemia Predicts the Progression of CKD towards End-Stage Kidney Disease in IgA Nephropathy, Irrespective of Histological Evidence of Thrombotic Microangiopathy
Source: J Clin Med. 2024 Apr 28;13(9):2594. doi: 10.3390/jcm13092594 (PMC11084933; doi:10.3390/jcm13092594)
Supplement: Supplementary file 1 [file jcm-13-02594-s001.zip]

Archive with 1 entries (1 files):
- jcm-2886766-supplementary.pdf
